# Supplementary material for: The Mutation of the DNA-Binding Domain of Fur Protein Enhances the Pathogenicity of Edwardsiella piscicida via Inducing Overpowering Pyroptosis
Source: Microorganisms. 2023 Dec 20;12(1):11. doi: 10.3390/microorganisms12010011 (PMC10821184; doi:10.3390/microorganisms12010011)
Supplement: Supplementary file 1 [file microorganisms-12-00011-s001.zip]

Archive with 1 entries (1 files):
- microorganisms-2700488-supplementary.pdf
